# Supplementary material for: The Impact of Prenatal Alcohol Exposure on the Autonomic Nervous System and Cardiovascular System in Rats in a Sex-Specific Manner
Source: Pediatr Rep. 2024 Apr 9;16(2):278–87. doi: 10.3390/pediatric16020024 (PMC11036276; doi:10.3390/pediatric16020024)
Supplement: Supplementary file 1 [file pediatrrep-16-00024-s001.zip]

Archive with 1 entries (1 files):
- pediatrrep-2796540-supplementary.pdf
